# Supplementary material for: Isolation and Characterization of the Zearalenone-Degrading Strain, Bacillus spizizenii B73, Inspired by Esterase Activity
Source: Toxins (Basel). 2023 Aug 2;15(8):488. doi: 10.3390/toxins15080488 (PMC10467065; doi:10.3390/toxins15080488)
Supplement: Supplementary file 1 [file toxins-15-00488-s001.zip]

Archive with 1 entries (1 files):
- toxins-2495958-SI.pdf
